# Supplementary material for: An Enzymatic Biosensor for the Detection of D-2-Hydroxyglutaric Acid in Serum and Urine
Source: Biosensors (Basel). 2022 Jan 25;12(2):66. doi: 10.3390/bios12020066 (PMC8869338; doi:10.3390/bios12020066)
Supplement: Supplementary file 1 [file biosensors-12-00066-s001.zip]

Archive with 1 entries (1 files):
- biosensors-1545711-supplementary.pdf
